# Supplementary material for: Preservation of Underground Microbial Diversity in Ancient Subsurface Deposits (>6 Ma) of the Rio Tinto Basement
Source: Microorganisms. 2021 Jul 27;9(8):1592. doi: 10.3390/microorganisms9081592 (PMC8400296; doi:10.3390/microorganisms9081592)
Supplement: Supplementary file 1 [file microorganisms-09-01592-s001.zip]

Archive with 1 entries (1 files):
- microorganisms-1245648-supplementary.pdf
